# Supplementary material for: Plant Development in the Garden Pea as Revealed by Mutations in the Crd/PsYUC1 Gene
Source: Genes (Basel). 2023 Nov 23;14(12):2115. doi: 10.3390/genes14122115 (PMC10742580; doi:10.3390/genes14122115)
Supplement: Supplementary file 1 [file genes-14-02115-s001.zip]

Archive with 1 entries (1 files):
- genes-2442333-supplementary.pdf
